# Supplementary material for: MAPK4 promotes triple negative breast cancer growth and reduces tumor sensitivity to PI3K blockade
Source: Nat Commun. 2022 Jan 11;13:245. doi: 10.1038/s41467-021-27921-1 (PMC8752662; doi:10.1038/s41467-021-27921-1)
Supplement: Supplementary file 4 — Source Data [file 41467_2021_27921_MOESM4_ESM.zip]

Archive with 4 entries (4 files):
- Source Data.xlsx
- __MACOSX/._Source Data.xlsx
- Uncut gels-reduced size.pdf
- __MACOSX/._Uncut gels-reduced size.pdf
