# Supplementary material for: MAPK4 promotes triple negative breast cancer growth and reduces tumor sensitivity to PI3K blockade
Source: Nat Commun. 2022 Jan 11;13:245. doi: 10.1038/s41467-021-27921-1 (PMC8752662; doi:10.1038/s41467-021-27921-1)
Supplement: Supplementary file 4 — Source Data [file 41467_2021_27921_MOESM4_ESM.zip › Source Data.xlsx]

## Sheet: Figure 3A
		HCC1937
		Day	iNT				ishMAPK4
		0	0.5	0.5	0.5		0.5	0.5	0.5
		2	2.377	2.332	2.212		1.935	1.627	1.86
		4	6.9	7.17	7.01		1.5	2.377	2.107
		6	11.25	10.725	12.6		3	4.125	2.925
		HS578T
		Day	iNT				ishMAPK4
		0	0.5	0.5	0.5		0.5	0.5	0.5
		2	2.175	2.4	2.595		0.922	1.32	1.845
		4	5.7	6.9	4.875		1.935	1.672	2.677
		6	9.45	10.725	10.425		2.242	1.7175	2.565
		SUM159
		Day	iNT					ishMAPK4
		0	1	1	1	1		1	1	1	1
		2	1.25	1.45	1.39	1.26		0.93	1.125	1.14	0.969
		4	2.1	2.4	2.304	2.7		1.44	1.2	1.38	1.44
		6	5.98	6.12	6.05	6.24		1.65	1.54	1.55	1.52

## Sheet: Figure 3B
	SUM159
	Day	iCtrl				iMAPK4
	0	1	1	1		1	1	1
	2	3.2	3.52	3.45		5.28	6.12	5.9
	4	10.53	10.62	9.81		17.55	18.9	16.83
	HCC1395
	Day	iCtrl				iMAPK4
	1	0.467	0.532	0.583		0.531	0.495	0.481
	3	0.734	0.895	0.731		0.834	1.125	1.093
	5	0.983	1.093	1.195		1.532	1.603	1.456
	HCC1806
	Day	iCtrl				iMAPK4
	1	0.509	0.473	0.511		0.628	0.651	0.633
	3	0.743	0.859	0.971		1.685	1.432	1.353
	5	1.235	1.321	1.145		2.456	2.678	2.614

## Sheet: Figure 3C
	iNT	ishMAPK4 G2	ishMAPK4 G4
	122	61	32
	201	23	29
	189	19	41
	117	55	33
	126	47	27
	90	39	18

## Sheet: Figure 3D
	iNT	ishMAPK4 G2	ishMAPK4 G4
	46	5	6
	31	3	20
	29	8	19
	51	11	11
	33	2	3
	40	9	7

## Sheet: Figure 3E
	iNT	ishMAPK4 G2	ishMAPK4 G4
	25	0	0
	31	1	3
	16	0	0
	19	0	0
	22	0	0
	35	0	0

## Sheet: Figure 3F
	iNT	ishMAPK4 G2	ishMAPK4 G4
	156	15	5
	177	11	6
	121	8	9
	89	20	5
	37	19	13
	101	3	20

## Sheet: Figure 3G
	-DOX	+DOX
	19	64
	14	59
	27	41
	5	27
	8	21
	11	19
	5	26
	11	19
	2	15

## Sheet: Figure 3H
iCtrl	iMAPK4
49.324	65.186
52.671	74
48.226	67.187
39.631	71.9
50.4	75.757
43.103	74.4

## Sheet: Figure 4A
	Tumor size
	Week	iNT						ishMAPK4
	0	4.16	6.24	18.72	31.2	14.04		0	0	14.04	6.24	18.72
	1	14.04	18.72	43.68	65.52	18.72		0	0	9.36	4.16	18.72
	2	18.72	86.4864	104	74.88	58.24		6.24	0	14.04	6.24	28.08
	3	143.52	218.4	180.336	205.92	109.2		14.04	0	18.72	4.16	67.6
	4	260.832	300.3	227.76	436.8	210.6		9.36	0	41.6	4.16	117
	5	474.438	542.214	482.664	912.288	238.68		18.72	0	56.16	9.36	163.8
	6	436.8	640.598	711.62	1560	383.882		79.04	0	92.3	18.72	140.4
	7	998.4	1149.2	1246.44	2227.68	582.4		199.68	0	91	18.72	152.1
	Weight
	iNT	IshMAPK4
	1.25	0.27
	2.15	0
	2.49	0.01
	4.07	0.03
	0.7	0.36

## Sheet: Figure 4B
	Tumor size
		iNT					ishMAPK4
	0	0	0	0	0	0	0	0	0	0	0
	1	0	0	0	0	0	0	0	0	0	0
	2	9.36	0	4.16	0	4.16	0	0	0	0	0
	3	78	0	52	0	14.04	0	0	0	0	0
	4	203.84	4.16	208	4.16	78	0	0	0	0	0
	5	224.64	18.72	392.621	18.72	202.363	0	0	0	0	0
	6	349.44	62.4	1038.96	41.6	520	0	0	0	0	0
	7	1014	120.12	1647.36	132.6	2126.67	0	0	0	0	0
	Weight
	iNT	IshMAPK4
	1.5	0
	2.1	0
	0.1	0
	0.1	0
	1.8	0

[truncated: 23 more sheets: Figure 4C, Figure 4E, Figure 6A, Figure 6B, Figure 6C, Figure 6D, Figure 7 A, Figure 7 B, Figure 7 C, Figure 7 D, Figure 7E, Figure 8A, Figure 8B, Figure 8C, Figure 8D, Figure 9A, Figure 9B, Fighure 9C, Figure 9D, Figure 9E …]
